# Supplementary material for: Nitric Oxide Mediation in Hydroxyurea and Nitric Oxide Metabolites’ Inhibition of Erythroid Progenitor Growth
Source: Biomolecules. 2021 Oct 21;11(11):1562. doi: 10.3390/biom11111562 (PMC8616001; doi:10.3390/biom11111562)
Supplement: Supplementary file 1 [file biomolecules-11-01562-s001.zip]

Archive with 1 entries (1 files):
- biomolecules-1377585-supplementary.pdf
